# Supplementary material for: Effect of Two Lipoprotein (a)-Associated Genetic Variants on Plasminogen Levels and Fibrinolysis
Source: G3 (Bethesda). 2016 Sep 6;6(11):3525–32. doi: 10.1534/g3.116.034702 (PMC5100851; doi:10.1534/g3.116.034702)
Supplement: Supplemental Material [file supp_g3.116.034702_TableS1.xlsx]

## Sheet: Sheet1
Supplemental table 1: The genotypic and phenotipic information for rs3798220
Sample	Gender	Age	rs3798220	rs10455872	HDL	LDL	TG	BMI	SBP	DBP	Hct	RBC	WBC	Plt
No.		(years)	Genotype	Genotype	(mg/dL)	(mg/dL)	(mg/dL)	(kg/m2)	(mmHg)	(mmHg)	(%)	(nx100,000)	(nx1,000)	(nx1,000)
LPA001	M	62	TT	AA	44	170	96	29.2	101	62	45.6	5.24	7.5	207
LPA002	M	62	TC	AA	52	156	34	18.6	159	94	41.1	4.12	7.8	365
LPA003	M	36	TC	AA	46	162	44	28.6	125	66	43.1	5.15	5.7	198
LPA004	M	62	TT	AA	35	111	139	31	139	85	45	4.98	4.8	169
LPA005	M	69	TC	AA	56	198	52		110	78			7.4
LPA006	M	69	TT	AA
LPA008	F	60	TC	AA	45	201	154	32.3	124	84	38.9	4.38	6.4	318
LPA010	M	59	TC	AA	47	130	55	25.85	110	77	45.3	5.13	5.5	240
LPA012	M	60	TT	AA	47	122	72	29.3	123	84	43.8	4.93	4.6	278
LPA013	F	65	TT	AA	31	117	205	30.9	139	83	36.3	4.16	5.4	287
LPA014	F	52	TT	AA	43	155	108	41.5	119	73	41.1	4.81	7.9	335
LPA015	F	39	TC	AA	69	156	52	29	105	63	41.1	4.74	8.6	279
LPA016	M	41	TT	AA	47	53	35	21.2	93	62	42	4.53	4.5	241
LPA017	M	38	TC	AA	48	131	87	31.1	138	63	45.7	5.4	6.4	179
LPA018	M	55	TT	AA	44	142	48	30.5	121	78	38.7	4.31	9.1	347
LPA024	F	53	TT	AA	50	103	79	32.2	120	79	36	4.07	5	251
LPA025	F	52	TC	AA	76	138	34	26.7	92	70	36.5	4.06	4.4	207
LPA028	F	59	TT	AA	65	95	73	38	129	91	39.8	4.37	5.1	339
LPA029	F	54	TT	AA	53	139	54	20.5	105	70	36.9	3.99	4.7	126
LPA031	F	54	TC	AA	58	146	91	41.2	123	69	40.8	4.44	6.3	232
LPA032	F	68	TC	AA	44	133	135	29.53	104	67			6.3
LPA034	F	68	TT	AA	56	98	65	36.4	139	90	40.9	4.65	3.9	173
LPA039	F	32	TC	AA	73	135	63	22.3	101	58	38.2	4.36	5.1	266
LPA040	F	35	TC	AA	62	123	33	18.3	104	70	40.5	4.5	4.8	292
LPA043	M	35	TT	AA	37	161	101	31.3	125	83	44	4.94	5.1	246
LPA044	M	50	TT	AA	36	116	115	29.8	111	79	42.3	4.75	7.4	277
LPA046	M	49	TC	AA	50	184	57	30.9	141	101	45.3	4.99	4.8	268
LPA050	M	53	TT	AA	56	160	54	27.2	123	84	44.1	4.81	3.7	213
LPA051	M	37	TT	AA	30	91	46	26.7	127	77	40.1	4.27	4.1	214
LPA052	F	49	TT	AA	55	98	88	24	115	69	34.7	4.02	5.7	261
LPA054	F	48	TT	AA	31	80	191	37.2	121	72	40	4.61	6.2	332
LPA060	F	63	TC	AA	59	104	61	30.68	120	67	44.3	4.69	5.9	205
LPA061	M	62	TC	AA	77	131	54	28.44	108	79
LPA062	M	55	TC	AA	46	120	72	26.68	108	73			5.3
LPA063	M	53	TC	AA	40	132	97	28.19	113	79
LPA064	M	38	TC	AA	36	144	65	23.3	118	72	42.3	4.6	4.4	200
LPA091	F	20	TT	AA	49	89	57	30.9	106	61	40.2	4.58	4.3	235
LPA092	F	26	TT	AA	44	151	73	30.4	106	65	38.2	4.71	6.2	180
LPA093	F	27	TT	AA	73	127	84	22.8	121	81	32.9	3.59	3.9	166
LPA094	F	29	TT	AA	27	155	140	42.5	103	57	37.9	4.15	7.3	279
LPA095	M	31	TT	AA	62	91	39	18.9	107	70	46.9	4.99	4	211
LPA096	M	36	TT	AA	58	220	35	26.1	128	79	43.3	4.93	4.5	193
LPA097	F	39	TT	AA	54	82	59	25.4	105	78	38.4	4.88	4.3	210
LPA098	F	40	TT	AA	80	91	39	24.6	107	66	38.9	4.12	7.5	255
LPA099	F	49	TT	AA	59	165	79	27.1	140	79	40.4	4.57	5	264
LPA100	F	50	TT	AA	36	139	220	31.5	101	83	35.7	4.33	5.1	241
LPA101	F	52	TT	AA	59	172	89	29.9	117	74	34.9	4.14	4.8	189
LPA102	M	56	TT	AA	55	192	62	26.2	107	71	41.8	4.63	5.8	262
LPA103	M	57	TT	AA	40	148	40	23.9	114	67	41.3	4.67	5.2	243
LPA104	F	20	TC	AA	53	81	74	24.9	113	62	38.5	4.32	5	189
LPA105	F	26	TC	AA	64	265	36	22	110	63	38.3	4.44	4.4	270
LPA106	F	27	TC	AA	49	84	105	36.1	115	59	39.4	4.36	6.7	249
LPA107	F	29	TC	AA	72	103	55	21.8	101	66	37.8	3.98	4.6	161
LPA108	M	31	TC	AA	42	140	88	30.9	138	63	45.7	5.4	6.4	179
LPA109	M	36	TC	AA	65	127	50	26.6	140	88	41.6	4.83	5.9	237
LPA110	F	39	TC	AA	65	113	115	30.2	115	74	37.9	4.27	9.2	242
LPA111	F	40	TC	AA	31	132	306	46.5	116	67	38.7	4.33	9.2	247
LPA112	F	49	TC	AA	55	215	115	28.2	155	83	34.8	5.03	6.8	288
LPA113	F	50	TC	AA	46	147	117	25.1	124	79	41.1	4.4	4.3	211
LPA114	F	52	TC	AA	37	131	163	37.1	138	73	42.2	5.11	11.2	233
LPA115	M	56	TC	AA	71	226	59	22.5	106	67	43.2	4.72	6.3	225
LPA116	M	57	TC	AA	39	118		28.8	132	81	44.6	4.87	4.1	176
