# Supplementary material for: Effect of Two Lipoprotein (a)-Associated Genetic Variants on Plasminogen Levels and Fibrinolysis
Source: G3 (Bethesda). 2016 Sep 6;6(11):3525–32. doi: 10.1534/g3.116.034702 (PMC5100851; doi:10.1534/g3.116.034702)
Supplement: Supplemental Material [file supp_g3.116.034702_TableS2.xlsx]

## Sheet: Sheet1
Supplemental table 2: The genotypic and phenotipic information for rs10455872
Sample	Gender	Age	rs10455872	rs3798220	HDL	LDL	TG	BMI	SBP	DBP	Hct	RBC	WBC	Plt
Number		(years)	Genotype	Genotype	(mg/dL)	(mg/dL)	(mg/dL)	(kg/m2)	(mmHg)	(mmHg)	(%)	(nx100,000)	(nx1,000)	(nx1,000)
LPA007	F	58	AG	TT	38	138.8	161	32	119	73	39.5	4.21	6.6	200
LPA009	F	65	AG	TT	78	115	28	22.6	117	74	33.7	3.56	3.6	234
LPA011	M	56	AG	TT	51	91	89	34.5	145	108	41.2	5.28	5.8	324
LPA013	F	65	AA	TT	31	117	205	30.9	139	83	36.3	4.16	5.4	287
LPA014	F	52	AA	TT	43	155	108	41.5	119	73	41.1	4.81	7.9	335
LPA016	M	41	AA	TT	47	53	35	21.2	93	62	42	4.53	4.5	241
LPA018	M	55	AA	TT	44	142	48	30.5	121	78	38.7	4.31	9.1	347
LPA020	F	42	AG	TT	74	72	25	21.8	110	70	36.6	4.25	4.2	209
LPA021	M	76	AG	TT	83	78	19	22.5	119	68	41	4.43	5.6	268
LPA022	F	55	AG	TT	35	138	176	32.4	114	79	34.3	4.21	5.4	370
LPA023	F	54	AG	TT	70	119	50	25.1	108	69	35.6	3.87	5.5	269
LPA024	F	53	AA	TT	50	103	79	32.2	120	79	36	4.07	5	251
LPA026	F	56	AA	TT	56	176	81	27.7	123	81	41.9	4.49	4.6	222
LPA028	F	59	AA	TT	65	95	73	38	129	91	39.8	4.37	5.1	339
LPA029	F	54	AA	TT	53	139	54	20.5	105	70	36.9	3.99	4.7	126
LPA030	F	54	AG	TT	51	148	100	30.8	107	73	40.4	4.51	5.4	242
LPA033	F	64	AG	TT	75	84	44	30.9	107	73	38.5	4.44	5	257
LPA035	F	56	AG	TT					130	80			5.2
LPA036	M	63	AA	TT	57	85	38	25	117	77	40.2	4.28	6.2	283
LPA038	F	66	AA	TT	55	187	96	28.2	117	72	36.5	4.11	6.2	183
LPA041	M	60	AG	TT	61	226	39	26.23	103	69	39.5	4.13	5.9
LPA042	M	64	AG	TT	65	153	45	26	123	73	39.7	4.32	4.3	354
LPA044	M	50	AA	TT	36	116	115	29.8	111	79	42.3	4.75	7.4	277
LPA045	M	58	AG	TT	55	175	61	25.4	133	86	45.2	4.97	4.4	200
LPA047	M	49	AA	TT	34	144	96	28.6	107	79	45.4	4.96	4	181
LPA048	M	67	AG	TT	38	124	246	24.96	132	70
LPA049	M	37	AG	TT	41	171	54	25.5	123	86	45.7	4.94	5.2	173
LPA052	F	49	AA	TT	55	98	88	24	115	69	34.7	4.02	5.7	261
LPA053	M	50	AG	TT	57	166	36	27.4	122	81	45	5.16	9.6	200
LPA054	F	48	AA	TT	31	80	191	37.2	121	72	40	4.61	6.2	332
LPA057	M	40	AG	TT	36	158	168	33.3	118	69	44.8	4.93	7.6	254
LPA058	M	67	AA	TT	35	118	102	27.4	131	81	42.8	4.62	5	244
LPA059	M	75	AA	TT	51	111	131	27	111	62	42.7	4.48	5.6	246
LPA066	M	60	AA	TT	49	189	82	24.8	130	91	41.7	4.48	4.3	177
LPA069	M	36	AA	TT	33	101	59	23.2	114	79	42.5	4.78	5.5	194
LPA070	M	51	AA	TT	49	94	68	23.1	112	83	43.6	4.72	6.4	260
LPA074	M	47	AG	TT	44	107	179	29.4	130	74	43.5	4.89	6.3	196
LPA075	M	49	AG	TT	100	136	18	23	117	81	42.5	4.61	3.3	251
LPA077	M	58	AA	TT	64	101	37	36.2	128	85	42.3	4.74	5.1	247
LPA080	F	45	AG	TT	54	75	23	25.3	109	61	36	3.91	5.4	134
LPA117	F	23	AA	TT	50	89	52	27.3	121	70	38.5	4.16	4.3	183
LPA118	M	25	AA	TT	74	153	37	23.7	127	71	45	5.08	4.4	166
LPA119	F	26	AA	TT	40	124	67	32.3	122	72	41.5	4.87	4.6	218
LPA120	M	27	AA	TT	41	114	65	26.8	131	68	43.7	4.98	4.7	271
LPA121	M	28	AA	TT	101	63	26	25.2	118	80	44.9	4.84	5.5	225
LPA122	M	29	AA	TT	58	90	40	24.8	103	61	45.1	4.95	4.6	212
LPA123	M	29	AA	TT	50	149	77	26.9	131	87	42.6	5.05	5	240
LPA124	M	29	AA	TT	54	80	30	21.8	119	66	41	4.5	5	227
LPA125	M	30	AA	TT	33	148	128	30.8	121	67	49.3	5.38	5.6	191
LPA126	F	30	AA	TT	71	89	30	29.1	105	67	35.8	4.03	4.9	234
LPA127	M	31	AA	TT	86	218	37	20.4	128	83	46.8	4.88	5.1	187
LPA128	F	37	AA	TT	46	172	144	39.9	124	78
LPA129	M	38	AA	TT	52	140	97	21	99	71	44.3	4.71	5.1	237
LPA130	F	44	AA	TT	72	159	78	26.7	122	72	40.1	4.18	5.2	228
LPA131	M	47	AA	TT	60	134	42	19.9	116	83	39.1	4.65	3.4	187
LPA132	M	48	AA	TT	54	148	57	23.6	114	77	43.7	5	5.8	240
LPA133	F	48	AA	TT	41	155	106	42	137	79	40.5	4.49	3.5	216
LPA134	M	49	AA	TT	40	99	46	28.1	120	81	42.1	4.7	7	311
LPA135	F	56	AA	TT	40	178	177	40.9	141	81	41.3	4.61	6.9	225
LPA136	F	56	AA	TT	86	271	42	26.5	133	86	36.5	3.98	3.6	263
LPA137	M	60	AA	TT	51	135	43	29	125	77	42.5	4.17	4	172
LPA138	F	61	AA	TT	86	173	66	28.3	128	69	39	4.33	4.9	202
LPA139	F	23	AG	TT	48	137	50	20	122	70	40.9	4.44	5.2	262
LPA140	M	25	AG	TT	62	127	46	25.9	130	81	44.1	4.97	5.2	175
LPA141	F	26	AG	TT	52	138	85	34.8	131	78	36.1	4.05	9.4	305
LPA142	M	27	AG	TT	50	112	55	30.9	131	75	43.3	4.92	4.2	210
LPA143	M	28	AG	TT	56	172	66	24.4	123	79	38.5	4.27	4.6	279
LPA144	M	29	AG	TT	49	147	41	25.8	94	55	40.8	4.23	4.5	309
LPA145	M	29	AG	TT	52	156	55	25	105	66	43.9	4.77	5.1	298
LPA146	M	29	AG	TT	79	141	44	20.2	115	70	41.1	4.44	4.9	223
LPA147	M	30	AG	TT	50	95	59	23.6	107	68	42.3	4.35	6	171
LPA148	F	30	AG	TT	59	148	50	26.3	108	62	39.8	4.47	8.2	297
LPA149	M	31	AG	TT	66	139	69	23.3	120	72	41.4	4.63	7.6	334
LPA150	F	37	AG	TT	65	122	44	23.4	109	68	39.2	4.36	7.8	335
LPA151	M	38	AG	TT	47	76	68	26.6	121	71	42.9	4.79	5.7	263
LPA152	F	44	AG	TT	80	140	28	26	121	83	38.9	4.24	3.9	208
LPA153	M	47	AG	TT	33	189	314	26.9	136	79	46.4	5.01	5.4	290
LPA154	M	48	AG	TT	74	94	45	19.9	110	71	39	4.56	4.6	235
LPA155	F	48	AG	TT	47	150	58	23.6	117	77	40.2	4.35	5.3	289
LPA156	M	49	AG	TT	66	114	37	31.7	111	80	43.5	4.46	7.1	264
LPA157	F	56	AG	TT	60	248	128	25.1	121	71	39.7	4.4	4.8	242
LPA158	F	56	AG	TT	53	281	171	26.5	111	71	39.3	4.22	6	226
LPA159	M	60	AG	TT	42	146	128	34.3	124	78	45.6	4.87	6.1	310
LPA160	F	61	AG	TT	89	104	34	31.3	133	79	36	3.95	4.7	229
